# Supplementary material for: 6,6′-Biazulenic core as a platform for unlocking Hammett constants via electrochemical free-energy relationships
Source: RSC Adv. 2026 Feb 11;16(9):8371–9. doi: 10.1039/d6ra00120c (PMC12893891; doi:10.1039/d6ra00120c)
Supplement: RA-016-D6RA00120C-s002 [file RA-016-D6RA00120C-s002.cif]

# Supplementary Information (SI) for RSC Advances.
# This journal is © The Royal Society of Chemistry 2026

####################################################################### 
# 
# This file contains crystal structure data downloaded from the 
# Cambridge Structural Database (CSD) hosted by the Cambridge 
# Crystallographic Data Centre (CCDC).
# 
# Full information about CCDC data access policies and citation 
# guidelines are available at http://www.ccdc.cam.ac.uk/access/V1 
# 
# Audit and citation data items may have been added by the CCDC. 
# Please retain this information to preserve the provenance of 
# this file and to allow appropriate attribution of the data. 
# 
#######################################################################

data_zzz
_database_code_depnum_ccdc_archive 'CCDC 2482367'
loop_
_audit_author_name
_audit_author_address
'Daron Janzen'
;Saint Catherine University
United States of America
;
_audit_update_record             
;
2025-08-23 deposited with the CCDC.	2026-02-04 downloaded from the CCDC.
;
# start Validation Reply Form
_vrf_PLAT094_zzz                 
;
PROBLEM: Ratio of Maximum / Minimum Residual Density ....       3.34 Report
RESPONSE: 
This slightly large ratio than normal  is due to the residual positive
 density of 1.60eA-3,  which is located 1.300A from C12', 1.705A fom C13',
 and 2.243A from O2.   This residual density was insufficient to model 
possible disorder in the 
ethyl group of the ester moeity.  
;
_vrf_PLAT097_zzz                 
;
PROBLEM: Large Reported Max.  (Positive) Residual Density       1.60 eA-3  
RESPONSE
This slightly larger than normal residual positive density of 1.60eA-3 is 
located 1.300A from C12', 1.705A fom C13', and 2.243A from O2. 
 This residual density was insufficient to model possible disorder in the 
ethyl group of the ester moeity. 
;
_audit_creation_date             2024-08-07
_audit_creation_method           
;
Olex2 1.5
(compiled 2024.02.16 svn.r378c4104 for OlexSys, GUI svn.r6928)
;
_shelx_SHELXL_version_number     2019/3
_chemical_name_systematic        ?
_chemical_name_common            ?
_chemical_formula_moiety         'C34 H34 O8 S2'
_chemical_formula_sum            'C34 H34 O8 S2'
_chemical_formula_weight         634.73
_chemical_melting_point          ?
_exptl_crystal_description       plate

_exptl_crystal_colour            red
_diffrn_ambient_temperature      100.15
loop_
_atom_type_symbol
_atom_type_description
_atom_type_scat_dispersion_real
_atom_type_scat_dispersion_imag
_atom_type_scat_source
C C 0.0033 0.0016 'International Tables Vol C Tables 4.2.6.8 and 6.1.1.4'
H H 0.0000 0.0000 'International Tables Vol C Tables 4.2.6.8 and 6.1.1.4'
O O 0.0106 0.0060 'International Tables Vol C Tables 4.2.6.8 and 6.1.1.4'
S S 0.1246 0.1234 'International Tables Vol C Tables 4.2.6.8 and 6.1.1.4'

_shelx_space_group_comment       
;
The symmetry employed for this shelxl refinement is uniquely defined
by the following loop, which should always be used as a source of
symmetry information in preference to the above space-group names.
They are only intended as comments.
;
_space_group_crystal_system      monoclinic
_space_group_IT_number           14
_space_group_name_H-M_alt        'P 21/c'
_space_group_name_Hall           '-P 2ybc'
_chemical_absolute_configuration ?
loop_
_space_group_symop_operation_xyz
'x, y, z'
'-x, y+1/2, -z+1/2'
'-x, -y, -z'
'x, -y-1/2, z-1/2'

_cell_length_a                   17.2376(8)
_cell_length_b                   11.8058(5)
_cell_length_c                   15.3135(7)
_cell_angle_alpha                90
_cell_angle_beta                 92.212(2)
_cell_angle_gamma                90
_cell_volume                     3114.0(2)
_cell_formula_units_Z            4
_cell_measurement_reflns_used    9993
_cell_measurement_temperature    100(2)
_cell_measurement_theta_max      29.102
_cell_measurement_theta_min      2.179
_exptl_absorpt_coefficient_mu    0.220
_exptl_absorpt_correction_T_max  0.7461
_exptl_absorpt_correction_T_min  0.6989
_exptl_absorpt_correction_type   multi-scan
_exptl_absorpt_process_details   
;
SADABS-2016/2 (Bruker,2016/2) was used for absorption correction.
wR2(int) was 0.1003 before and 0.0571 after correction.
The Ratio of minimum to maximum transmission is 0.9367.
The \l/2 correction factor is Not present.
;
_exptl_crystal_density_diffrn    1.354
_exptl_crystal_density_meas      ?
_exptl_crystal_density_method    ?
_exptl_crystal_F_000             1336
_exptl_crystal_size_max          0.4
_exptl_crystal_size_mid          0.2
_exptl_crystal_size_min          0.1
_exptl_transmission_factor_max   ?
_exptl_transmission_factor_min   ?
_diffrn_reflns_av_R_equivalents  0.0521
_diffrn_reflns_av_unetI/netI     0.0186
_diffrn_reflns_Laue_measured_fraction_full 0.998
_diffrn_reflns_Laue_measured_fraction_max 0.998
_diffrn_reflns_limit_h_max       20
_diffrn_reflns_limit_h_min       -20
_diffrn_reflns_limit_k_max       14
_diffrn_reflns_limit_k_min       -14
_diffrn_reflns_limit_l_max       18
_diffrn_reflns_limit_l_min       -18
_diffrn_reflns_number            96802
_diffrn_reflns_point_group_measured_fraction_full 0.998
_diffrn_reflns_point_group_measured_fraction_max 0.998
_diffrn_reflns_theta_full        25.242
_diffrn_reflns_theta_max         25.350
_diffrn_reflns_theta_min         2.091
_diffrn_detector_area_resol_mean ?
_diffrn_measured_fraction_theta_full 0.998
_diffrn_measured_fraction_theta_max 0.998
_diffrn_radiation_probe          x-ray
_diffrn_radiation_type           MoK\a
_diffrn_radiation_wavelength     0.71073
_diffrn_source                   'fine-focus sealed-tube'
_diffrn_measurement_device_type  'Bruker APEX-II CCD'
_diffrn_measurement_method       '\f and \w scans'
_reflns_Friedel_coverage         0.000
_reflns_Friedel_fraction_full    .
_reflns_Friedel_fraction_max     .
_reflns_number_gt                4873
_reflns_number_total             5697
_reflns_special_details          
;
 Reflections were merged by SHELXL according to the crystal
 class for the calculation of statistics and refinement.
 
 _reflns_Friedel_fraction is defined as the number of unique
 Friedel pairs measured divided by the number that would be
 possible theoretically, ignoring centric projections and
 systematic absences.
;
_reflns_threshold_expression     'I > 2\s(I)'
_computing_data_collection       ?
_computing_cell_refinement       'SAINT V8.40B (?, 2016)'
_computing_data_reduction        'SAINT V8.40B (?, 2016)'
_computing_molecular_graphics    'Olex2 1.5 (Dolomanov et al., 2009)'
_computing_publication_material  'Olex2 1.5 (Dolomanov et al., 2009)'
_computing_structure_refinement  'SHELXL 2019/3 (Sheldrick, 2015)'
_computing_structure_solution    'SHELXT 2018/2 (Sheldrick, 2018)'
_refine_diff_density_max         1.595
_refine_diff_density_min         -0.477
_refine_diff_density_rms         0.068
_refine_ls_extinction_coef       .
_refine_ls_extinction_method     none
_refine_ls_goodness_of_fit_ref   1.057
_refine_ls_hydrogen_treatment    constr
_refine_ls_matrix_type           full
_refine_ls_number_parameters     593
_refine_ls_number_reflns         5697
_refine_ls_number_restraints     279
_refine_ls_R_factor_all          0.0693
_refine_ls_R_factor_gt           0.0592
_refine_ls_restrained_S_all      1.044
_refine_ls_shift/su_max          0.002
_refine_ls_shift/su_mean         0.000
_refine_ls_structure_factor_coef Fsqd
_refine_ls_weighting_details     
'w=1/[\s^2^(Fo^2^)+(0.0772P)^2^+5.3055P] where P=(Fo^2^+2Fc^2^)/3'
_refine_ls_weighting_scheme      calc
_refine_ls_wR_factor_gt          0.1546
_refine_ls_wR_factor_ref         0.1640
_refine_special_details          ?
_olex2_refinement_description    
;
1. Fixed Uiso
 At 1.2 times of:
  All C(H) groups, All C(H,H) groups
 At 1.5 times of:
  All C(H,H,H) groups
2. Restrained distances
 C1-C14 \\sim C1A-C14 \\sim C1B-C14
 with sigma of 0.02
 C10-C3 \\sim C10-C3A \\sim C10-C3B
 with sigma of 0.0025
 C14-O4 \\sim C14-O4A
 with sigma of 0.02
 O4-C15 \\sim O4A-C15A
 with sigma of 0.02
 C15-C16 \\sim C15A-C16A
 with sigma of 0.02
 C14-C15 \\sim C14-C15A
 with sigma of 0.04
 O4-C16 \\sim O4A-C16A
 with sigma of 0.04
3. Uiso/Uaniso restraints and constraints
All non-hydrogen atoms have similar U: within 1.2A with sigma of 0.01 and sigma
for terminal atoms of 0.02 within 1.2A
Uanis(C1) \\sim Ueq, Uanis(C1A) \\sim Ueq, Uanis(C1B) \\sim Ueq: with sigma of
0.005 and sigma for terminal atoms of 0.002
Uanis(C1) = Uanis(C1A) = Uanis(C1B)
Uanis(C3) = Uanis(C3A) = Uanis(C3B)
4. Same fragment restrains
{C17A, S1A, C1A, C2A, C3A, C11A, O1A, O2A, C12A, C13A} sigma for 1-2: 0.02,
1-3: 0.04
{C17B, S1B, C1B, C2B, C3B, C11B, O1B, O2B, C12B, C13B} sigma for 1-2: 0.02,
1-3: 0.04
as in
{C17, S1, C1, C2, C3, C11, O1, O2, C12, C13}
5. Others
 1*[Sof(C17A)+Sof(H17G)+Sof(H17H)+Sof(H17I)+Sof(S1A)+Sof(C1A)+Sof(C2A)+
 Sof(C3A)+Sof(C11A)+Sof(O1A)+Sof(O2A)+Sof(C12A)+Sof(H12E)+Sof(H12F)+Sof(C13A)+
 Sof(H13G)+Sof(H13H)+Sof(H13I)]+1*[Sof(C17B)+Sof(H17J)+Sof(H17K)+Sof(H17L)+
 Sof(S1B)+Sof(C1B)+Sof(C2B)+Sof(C3B)+Sof(C11B)+Sof(O1B)+Sof(O2B)+Sof(C12B)+
 Sof(H12G)+Sof(H12H)+Sof(C13B)+Sof(H13J)+Sof(H13K)+Sof(H13L)]=0.5 with esd of
 0.0001
 Sof(C17A)=Sof(H17G)=Sof(H17H)=Sof(H17I)=Sof(S1A)=Sof(C1A)=Sof(C2A)=Sof(C3A)=
 Sof(C11A)=Sof(O1A)=Sof(O2A)=Sof(C12A)=Sof(H12E)=Sof(H12F)=Sof(C13A)=Sof(H13G)=
 Sof(H13H)=Sof(H13I)=FVAR(1)
 Sof(C17B)=Sof(H17J)=Sof(H17K)=Sof(H17L)=Sof(S1B)=Sof(C1B)=Sof(C2B)=Sof(C3B)=
 Sof(C11B)=Sof(O1B)=Sof(O2B)=Sof(C12B)=Sof(H12G)=Sof(H12H)=Sof(C13B)=Sof(H13J)=
 Sof(H13K)=Sof(H13L)=FVAR(2)
 Fixed Sof: C17(0.5) H17D(0.5) H17E(0.5) H17F(0.5) S1(0.5) C1(0.5) C2(0.5)
 C3(0.5) C11(0.5) O1(0.5) O2(0.5) C12(0.5) H12C(0.5) H12D(0.5) C13(0.5)
 H13D(0.5) H13E(0.5) H13F(0.5) O4(0.5) C15(0.5) H15C(0.5) H15D(0.5) C16(0.5)
 H16D(0.5) H16E(0.5) H16F(0.5) O4A(0.5) C15A(0.5) H15E(0.5) H15F(0.5) C16A(0.5)
 H16G(0.5) H16H(0.5) H16I(0.5)
6.a Secondary CH2 refined with riding coordinates:
 C12'(H12A,H12B), C15'(H15A,H15B), C12(H12C,H12D), C12A(H12E,H12F), C12B(H12G,
 H12H), C15(H15C,H15D), C15A(H15E,H15F)
6.b Aromatic/amide H refined with riding coordinates:
 C4(H4), C4'(H4'), C5(H5), C5'(H5'), C7(H7), C7'(H7'), C8(H8), C8'(H8')
6.c Idealised Me refined as rotating group:
 C13'(H13A,H13B,H13C), C16'(H16A,H16B,H16C), C17'(H17A,H17B,H17C), C17(H17D,
 H17E,H17F), C13(H13D,H13E,H13F), C17A(H17G,H17H,H17I), C13A(H13G,H13H,H13I),
 C17B(H17J,H17K,H17L), C13B(H13J,H13K,H13L), C16(H16D,H16E,H16F), C16A(H16G,
 H16H,H16I)
;
_atom_sites_solution_hydrogens   geom
_atom_sites_solution_primary     ?
_atom_sites_solution_secondary   ?
loop_
_atom_site_label
_atom_site_type_symbol
_atom_site_fract_x
_atom_site_fract_y
_atom_site_fract_z
_atom_site_U_iso_or_equiv
_atom_site_adp_type
_atom_site_occupancy
_atom_site_site_symmetry_order
_atom_site_calc_flag
_atom_site_refinement_flags_posn
_atom_site_refinement_flags_adp
_atom_site_refinement_flags_occupancy
_atom_site_disorder_assembly
_atom_site_disorder_group
S1' S 0.34007(4) 0.32200(6) 0.75957(4) 0.0302(2) Uani 1 1 d . . . . .
O1' O 0.56625(11) 0.49814(16) 0.75431(12) 0.0307(4) Uani 1 1 d . . . . .
O2' O 0.44286(12) 0.50593(18) 0.79349(14) 0.0392(5) Uani 1 1 d . . . . .
O3 O 0.76882(11) 0.02330(17) 0.11978(13) 0.0327(5) Uani 1 1 d . . . . .
O3' O 0.24714(11) 0.2815(2) 0.57024(14) 0.0379(5) Uani 1 1 d . . . . .
O4' O 0.31874(11) 0.15807(18) 0.49584(13) 0.0345(5) Uani 1 1 d . . . . .
C1' C 0.38418(15) 0.2930(2) 0.58333(17) 0.0222(5) Uani 1 1 d . . . . .
C2' C 0.39626(15) 0.3391(2) 0.66814(17) 0.0243(5) Uani 1 1 d . . . . .
C3' C 0.46806(15) 0.3980(2) 0.67157(17) 0.0234(5) Uani 1 1 d . . . . .
C4 C 0.77604(16) 0.4358(2) 0.29364(18) 0.0280(6) Uani 1 1 d . . . . .
H4 H 0.802308 0.506334 0.299334 0.034 Uiso 1 1 calc R U . . .
C4' C 0.57845(15) 0.4179(2) 0.57183(16) 0.0229(5) Uani 1 1 d . . . . .
H4' H 0.603821 0.463475 0.615341 0.027 Uiso 1 1 calc R U . . .
C5 C 0.71258(15) 0.4234(2) 0.34568(17) 0.0256(6) Uani 1 1 d . . . . .
H5 H 0.701343 0.487421 0.380614 0.031 Uiso 1 1 calc R U . . .
C5' C 0.62071(15) 0.3976(2) 0.49810(16) 0.0232(5) Uani 1 1 d . . . . .
H5' H 0.672472 0.425303 0.501527 0.028 Uiso 1 1 calc R U . . .
C6 C 0.66230(15) 0.3309(2) 0.35478(16) 0.0230(5) Uani 1 1 d . . . . .
C6' C 0.59981(15) 0.3432(2) 0.41981(16) 0.0219(5) Uani 1 1 d . . . . .
C7 C 0.66636(15) 0.2275(2) 0.31047(17) 0.0246(5) Uani 1 1 d . . . . .
H7 H 0.628520 0.173463 0.326153 0.030 Uiso 1 1 calc R U . . .
C7' C 0.52617(15) 0.2983(2) 0.39760(16) 0.0228(5) Uani 1 1 d . . . . .
H7' H 0.519940 0.271996 0.339136 0.027 Uiso 1 1 calc R U . . .
C8 C 0.71630(15) 0.1907(2) 0.24751(17) 0.0245(5) Uani 1 1 d . . . . .
H8 H 0.707027 0.116007 0.226438 0.029 Uiso 1 1 calc R U . . .
C8' C 0.46122(15) 0.2864(2) 0.44723(16) 0.0214(5) Uani 1 1 d . . . . .
H8' H 0.417343 0.253493 0.417579 0.026 Uiso 1 1 calc R U . . .
C9 C 0.77835(15) 0.2473(2) 0.21043(17) 0.0262(6) Uani 1 1 d . . . . .
C9' C 0.45053(14) 0.3155(2) 0.53463(16) 0.0213(5) Uani 1 1 d . . . . .
C10 C 0.80726(17) 0.3605(2) 0.23408(19) 0.0311(6) Uani 1 1 d D . . . .
C10' C 0.50446(14) 0.3813(2) 0.59136(16) 0.0212(5) Uani 1 1 d . . . . .
C11' C 0.49933(16) 0.4699(2) 0.74288(17) 0.0261(6) Uani 1 1 d . . . . .
C12' C 0.4656(2) 0.5831(3) 0.8643(2) 0.0442(8) Uani 1 1 d . . . . .
H12A H 0.479753 0.657888 0.840372 0.053 Uiso 1 1 calc R U . . .
H12B H 0.511072 0.552553 0.898025 0.053 Uiso 1 1 calc R U . . .
C13' C 0.3992(3) 0.5949(4) 0.9212(3) 0.0655(11) Uani 1 1 d . . . . .
H13A H 0.354682 0.625815 0.887388 0.098 Uiso 1 1 calc R U . . .
H13B H 0.413111 0.646145 0.969653 0.098 Uiso 1 1 calc R U . . .
H13C H 0.385626 0.520441 0.944502 0.098 Uiso 1 1 calc R U . . .
C14 C 0.82038(15) 0.0904(2) 0.10840(17) 0.0274(6) Uani 1 1 d D . . . .
C14' C 0.30989(16) 0.2450(2) 0.55041(17) 0.0268(6) Uani 1 1 d . . . . .
C15' C 0.24685(19) 0.1031(3) 0.4641(2) 0.0456(8) Uani 1 1 d . . . . .
H15A H 0.255409 0.066336 0.407205 0.055 Uiso 1 1 calc R U . . .
H15B H 0.205710 0.160936 0.455106 0.055 Uiso 1 1 calc R U . . .
C16' C 0.2214(3) 0.0176(4) 0.5271(3) 0.0735(13) Uani 1 1 d . . . . .
H16A H 0.170489 -0.012181 0.507803 0.110 Uiso 1 1 calc R U . . .
H16B H 0.217594 0.052521 0.584855 0.110 Uiso 1 1 calc R U . . .
H16C H 0.259137 -0.044490 0.530587 0.110 Uiso 1 1 calc R U . . .
C17' C 0.29271(18) 0.1870(3) 0.7443(2) 0.0369(7) Uani 1 1 d . . . . .
H17A H 0.244792 0.197100 0.708594 0.055 Uiso 1 1 calc R U . . .
H17B H 0.280224 0.155605 0.801290 0.055 Uiso 1 1 calc R U . . .
H17C H 0.327353 0.135014 0.714685 0.055 Uiso 1 1 calc R U . . .
C17 C 1.0513(4) 0.3362(9) 0.1239(7) 0.086(4) Uani 0.5 1 d D . P A 1
H17D H 1.101708 0.300927 0.114269 0.128 Uiso 0.5 1 calc R U P A 1
H17E H 1.044585 0.345385 0.186741 0.128 Uiso 0.5 1 calc R U P A 1
H17F H 1.049111 0.410593 0.095460 0.128 Uiso 0.5 1 calc R U P A 1
S1 S 0.97444(10) 0.24695(15) 0.07790(12) 0.0446(4) Uani 0.5 1 d D U P A 1
C1 C 0.8304(8) 0.1998(8) 0.1513(8) 0.0257(15) Uani 0.5 1 d D U P A 1
C2 C 0.8929(5) 0.2762(7) 0.1394(6) 0.029(2) Uani 0.5 1 d D U P A 1
C3 C 0.8792(3) 0.3727(6) 0.1921(5) 0.0240(15) Uani 0.5 1 d D U P A 1
C11 C 0.9198(8) 0.4833(8) 0.1870(13) 0.035(2) Uani 0.5 1 d D U P A 1
O1 O 0.9358(3) 0.5313(5) 0.1224(3) 0.0554(13) Uani 0.5 1 d D U P A 1
O2 O 0.9391(2) 0.5227(3) 0.2687(3) 0.0343(9) Uani 0.5 1 d D . P A 1
C12 C 0.9713(4) 0.6368(5) 0.2744(5) 0.0411(15) Uani 0.5 1 d D . P A 1
H12C H 1.000937 0.652747 0.221717 0.049 Uiso 0.5 1 calc R U P A 1
H12D H 1.007435 0.642234 0.326082 0.049 Uiso 0.5 1 calc R U P A 1
C13 C 0.9083(4) 0.7224(5) 0.2818(5) 0.0409(14) Uani 0.5 1 d D . P A 1
H13D H 0.872238 0.716480 0.230943 0.061 Uiso 0.5 1 calc R U P A 1
H13E H 0.930970 0.798481 0.284096 0.061 Uiso 0.5 1 calc R U P A 1
H13F H 0.880261 0.708388 0.335219 0.061 Uiso 0.5 1 calc R U P A 1
C17A C 0.8856(12) 0.2525(13) -0.0566(10) 0.029(3) Uani 0.313(3) 1 d D U P A 2
H17G H 0.903313 0.285618 -0.111030 0.044 Uiso 0.313(3) 1 calc R U P A 2
H17H H 0.830214 0.268134 -0.051127 0.044 Uiso 0.313(3) 1 calc R U P A 2
H17I H 0.894101 0.170408 -0.057348 0.044 Uiso 0.313(3) 1 calc R U P A 2
S1A S 0.9400(7) 0.3142(10) 0.0356(8) 0.0264(14) Uani 0.313(3) 1 d D U P A 2
C1A C 0.8254(17) 0.2113(13) 0.1378(19) 0.0257(15) Uani 0.313(3) 1 d D U P A 2
C2A C 0.8758(15) 0.3038(17) 0.1213(13) 0.023(3) Uani 0.313(3) 1 d D U P A 2
C3A C 0.8649(9) 0.3972(13) 0.1762(9) 0.0240(15) Uani 0.313(3) 1 d D U P A 2
C11A C 0.9082(11) 0.5052(15) 0.184(2) 0.033(3) Uani 0.313(3) 1 d D U P A 2
O1A O 0.8819(14) 0.5939(14) 0.2026(17) 0.033(4) Uani 0.313(3) 1 d D U P A 2
O2A O 0.9841(6) 0.4858(8) 0.1671(6) 0.035(2) Uani 0.313(3) 1 d D U P A 2
C12A C 1.0322(6) 0.5872(9) 0.1619(10) 0.046(3) Uani 0.313(3) 1 d D U P A 2
H12E H 1.039713 0.622058 0.220407 0.056 Uiso 0.313(3) 1 calc R U P A 2
H12F H 1.007019 0.643310 0.122078 0.056 Uiso 0.313(3) 1 calc R U P A 2
C13A C 1.1082(6) 0.5519(11) 0.1282(10) 0.062(4) Uani 0.313(3) 1 d D . P A 2
H13G H 1.099722 0.512835 0.072179 0.092 Uiso 0.313(3) 1 calc R U P A 2
H13H H 1.134264 0.500669 0.170239 0.092 Uiso 0.313(3) 1 calc R U P A 2
H13I H 1.140590 0.618945 0.119956 0.092 Uiso 0.313(3) 1 calc R U P A 2
C17B C 0.875(2) 0.215(2) -0.0584(18) 0.040(7) Uani 0.187(3) 1 d D U P A 3
H17J H 0.889888 0.239654 -0.116349 0.059 Uiso 0.187(3) 1 calc R U P A 3
H17K H 0.819260 0.229189 -0.052001 0.059 Uiso 0.187(3) 1 calc R U P A 3
H17L H 0.884890 0.133312 -0.052004 0.059 Uiso 0.187(3) 1 calc R U P A 3
S1B S 0.9306(12) 0.2920(18) 0.0253(13) 0.030(3) Uani 0.187(3) 1 d D U P A 3
C1B C 0.817(2) 0.2070(17) 0.141(3) 0.0257(15) Uani 0.187(3) 1 d D U P A 3
C2B C 0.870(3) 0.290(3) 0.115(2) 0.025(4) Uani 0.187(3) 1 d D U P A 3
C3B C 0.8614(15) 0.3860(19) 0.1689(14) 0.0240(15) Uani 0.187(3) 1 d D U P A 3
C11B C 0.9085(18) 0.491(2) 0.171(4) 0.034(4) Uani 0.187(3) 1 d D U P A 3
O1B O 0.885(2) 0.583(2) 0.185(3) 0.024(5) Uani 0.187(3) 1 d D U P A 3
O2B O 0.9770(9) 0.4680(12) 0.1324(10) 0.030(3) Uani 0.187(3) 1 d D U P A 3
C12B C 1.0193(9) 0.5672(14) 0.1048(12) 0.043(4) Uani 0.187(3) 1 d D U P A 3
H12G H 0.982361 0.628046 0.087058 0.051 Uiso 0.187(3) 1 calc R U P A 3
H12H H 1.050622 0.548146 0.054031 0.051 Uiso 0.187(3) 1 calc R U P A 3
C13B C 1.0704(14) 0.606(2) 0.1781(16) 0.066(6) Uani 0.187(3) 1 d D U P A 3
H13J H 1.101033 0.671173 0.159149 0.099 Uiso 0.187(3) 1 calc R U P A 3
H13K H 1.105306 0.544790 0.196817 0.099 Uiso 0.187(3) 1 calc R U P A 3
H13L H 1.038754 0.629152 0.226902 0.099 Uiso 0.187(3) 1 calc R U P A 3
O4 O 0.8721(6) 0.0733(9) 0.0462(6) 0.039(2) Uani 0.5 1 d D U P A 1
C15 C 0.8733(7) -0.0367(9) 0.0030(6) 0.043(2) Uani 0.5 1 d D U P A 1
H15C H 0.901831 -0.030627 -0.051680 0.052 Uiso 0.5 1 calc R U P A 1
H15D H 0.819513 -0.060989 -0.012328 0.052 Uiso 0.5 1 calc R U P A 1
C16 C 0.9117(7) -0.1222(11) 0.0618(8) 0.061(3) Uani 0.5 1 d D U P A 1
H16D H 0.964905 -0.097982 0.076740 0.092 Uiso 0.5 1 calc R U P A 1
H16E H 0.912663 -0.195602 0.031994 0.092 Uiso 0.5 1 calc R U P A 1
H16F H 0.882620 -0.129204 0.115300 0.092 Uiso 0.5 1 calc R U P A 1
O4A O 0.8871(6) 0.0614(10) 0.0733(6) 0.040(2) Uani 0.5 1 d D U P A 2
C15A C 0.8884(7) -0.0542(9) 0.0392(7) 0.046(3) Uani 0.5 1 d D U P A 2
H15E H 0.925885 -0.059445 -0.008027 0.055 Uiso 0.5 1 calc R U P A 2
H15F H 0.836373 -0.074756 0.014484 0.055 Uiso 0.5 1 calc R U P A 2
C16A C 0.9115(6) -0.1346(9) 0.1116(8) 0.061(3) Uani 0.5 1 d D U P A 2
H16G H 0.961997 -0.111975 0.137543 0.091 Uiso 0.5 1 calc R U P A 2
H16H H 0.915150 -0.211547 0.088053 0.091 Uiso 0.5 1 calc R U P A 2
H16I H 0.872442 -0.132787 0.156388 0.091 Uiso 0.5 1 calc R U P A 2

loop_
_atom_site_aniso_label
_atom_site_aniso_U_11
_atom_site_aniso_U_22
_atom_site_aniso_U_33
_atom_site_aniso_U_23
_atom_site_aniso_U_13
_atom_site_aniso_U_12
S1' 0.0299(4) 0.0343(4) 0.0272(4) 0.0056(3) 0.0105(3) 0.0027(3)
O1' 0.0319(11) 0.0322(10) 0.0280(10) -0.0051(8) 0.0032(8) 0.0000(8)
O2' 0.0371(12) 0.0413(12) 0.0402(12) -0.0186(10) 0.0145(9) -0.0083(9)
O3 0.0293(10) 0.0345(11) 0.0348(11) -0.0055(9) 0.0056(8) -0.0027(9)
O3' 0.0222(10) 0.0543(13) 0.0374(11) 0.0079(10) 0.0017(8) 0.0042(9)
O4' 0.0296(11) 0.0395(12) 0.0344(11) -0.0019(9) 0.0028(8) -0.0115(9)
C1' 0.0212(12) 0.0217(12) 0.0238(12) 0.0046(10) 0.0024(10) 0.0032(10)
C2' 0.0242(13) 0.0233(13) 0.0256(13) 0.0049(10) 0.0053(10) 0.0061(10)
C3' 0.0249(13) 0.0227(12) 0.0229(13) 0.0020(10) 0.0043(10) 0.0034(10)
C4 0.0278(14) 0.0267(14) 0.0300(14) -0.0009(11) 0.0055(11) -0.0054(11)
C4' 0.0242(13) 0.0219(12) 0.0225(12) 0.0004(10) -0.0001(10) 0.0008(10)
C5 0.0258(13) 0.0251(13) 0.0261(13) 0.0004(10) 0.0041(10) 0.0006(11)
C5' 0.0207(12) 0.0251(13) 0.0238(13) 0.0010(10) 0.0013(10) -0.0012(10)
C6 0.0215(13) 0.0269(13) 0.0207(12) 0.0027(10) 0.0019(10) 0.0018(10)
C6' 0.0233(13) 0.0212(12) 0.0214(12) 0.0048(10) 0.0033(10) 0.0015(10)
C7 0.0221(13) 0.0278(13) 0.0242(13) 0.0045(11) 0.0025(10) -0.0020(10)
C7' 0.0255(13) 0.0238(13) 0.0190(12) 0.0024(10) 0.0001(10) 0.0016(10)
C8 0.0233(13) 0.0250(13) 0.0252(13) 0.0000(10) 0.0005(10) -0.0004(10)
C8' 0.0205(12) 0.0216(12) 0.0220(12) 0.0031(10) -0.0012(10) 0.0001(10)
C9 0.0247(13) 0.0305(14) 0.0236(13) -0.0004(11) 0.0028(10) 0.0003(11)
C9' 0.0210(12) 0.0189(12) 0.0239(12) 0.0051(10) 0.0012(10) 0.0022(10)
C10 0.0316(15) 0.0312(15) 0.0310(14) -0.0024(12) 0.0091(12) -0.0071(12)
C10' 0.0236(13) 0.0187(12) 0.0211(12) 0.0026(9) 0.0009(10) 0.0036(10)
C11' 0.0305(15) 0.0244(13) 0.0238(13) 0.0009(10) 0.0068(11) 0.0028(11)
C12' 0.052(2) 0.0383(17) 0.0435(18) -0.0180(14) 0.0143(15) -0.0157(15)
C13' 0.068(3) 0.059(2) 0.070(3) -0.025(2) 0.015(2) -0.011(2)
C14 0.0232(13) 0.0348(15) 0.0244(13) -0.0021(11) 0.0017(10) 0.0033(11)
C14' 0.0273(14) 0.0303(14) 0.0229(13) 0.0087(11) 0.0018(10) -0.0011(11)
C15' 0.0386(18) 0.057(2) 0.0406(18) -0.0028(15) -0.0003(14) -0.0226(16)
C16' 0.064(3) 0.079(3) 0.078(3) 0.000(2) 0.011(2) -0.027(2)
C17' 0.0335(16) 0.0400(17) 0.0373(16) 0.0138(13) 0.0012(13) -0.0071(13)
C17 0.035(4) 0.105(7) 0.120(8) -0.069(7) 0.039(5) -0.027(4)
S1 0.0347(8) 0.0487(10) 0.0522(10) -0.0217(8) 0.0238(8) -0.0105(8)
C1 0.025(2) 0.0305(17) 0.022(3) 0.0005(17) 0.002(2) -0.0006(16)
C2 0.027(4) 0.034(4) 0.027(4) -0.005(3) 0.007(3) -0.002(3)
C3 0.026(2) 0.025(3) 0.021(3) 0.004(2) 0.002(2) 0.000(2)
C11 0.032(4) 0.032(4) 0.043(5) -0.010(4) 0.022(4) -0.004(3)
O1 0.061(3) 0.058(3) 0.048(3) -0.012(3) 0.023(3) -0.029(3)
O2 0.028(2) 0.033(2) 0.042(2) -0.0117(18) 0.0069(17) -0.0075(17)
C12 0.033(3) 0.037(3) 0.053(4) -0.012(3) 0.007(3) -0.012(3)
C13 0.041(4) 0.033(3) 0.049(4) -0.003(3) 0.002(3) -0.001(3)
C17A 0.034(7) 0.025(9) 0.029(5) 0.001(5) 0.009(4) 0.003(6)
S1A 0.025(3) 0.025(4) 0.029(3) 0.001(2) 0.010(2) 0.002(2)
C1A 0.025(2) 0.0305(17) 0.022(3) 0.0005(17) 0.002(2) -0.0006(16)
C2A 0.017(5) 0.028(6) 0.022(5) 0.014(4) 0.000(5) 0.002(4)
C3A 0.026(2) 0.025(3) 0.021(3) 0.004(2) 0.002(2) 0.000(2)
C11A 0.031(5) 0.030(5) 0.040(7) 0.003(5) 0.016(5) -0.008(5)
O1A 0.037(5) 0.023(5) 0.039(11) -0.004(4) 0.019(5) -0.002(4)
O2A 0.026(4) 0.028(4) 0.053(6) -0.014(4) 0.013(4) -0.006(3)
C12A 0.034(6) 0.039(6) 0.066(8) -0.019(6) 0.010(7) -0.012(5)
C13A 0.030(6) 0.053(7) 0.102(11) -0.012(7) 0.017(6) -0.010(5)
C17B 0.048(13) 0.035(17) 0.036(9) 0.005(10) 0.001(9) 0.004(13)
S1B 0.027(5) 0.034(7) 0.031(5) 0.001(4) 0.012(4) 0.001(4)
C1B 0.025(2) 0.0305(17) 0.022(3) 0.0005(17) 0.002(2) -0.0006(16)
C2B 0.022(7) 0.031(7) 0.021(7) 0.000(6) 0.002(6) 0.013(6)
C3B 0.026(2) 0.025(3) 0.021(3) 0.004(2) 0.002(2) 0.000(2)
C11B 0.033(6) 0.031(6) 0.038(8) 0.001(6) 0.019(6) 0.000(6)
O1B 0.028(7) 0.018(8) 0.029(11) -0.001(6) 0.019(6) 0.008(6)
O2B 0.023(5) 0.024(6) 0.044(8) -0.003(6) 0.018(6) 0.001(5)
C12B 0.035(7) 0.036(7) 0.059(9) -0.011(8) 0.018(8) -0.009(6)
C13B 0.041(12) 0.067(13) 0.090(14) -0.035(11) 0.002(12) -0.010(11)
O4 0.039(5) 0.035(4) 0.044(5) -0.016(3) 0.020(4) -0.011(3)
C15 0.052(6) 0.034(4) 0.045(6) -0.014(4) 0.022(5) -0.003(4)
C16 0.047(5) 0.052(6) 0.085(7) -0.015(7) 0.009(6) 0.015(4)
O4A 0.023(3) 0.036(3) 0.062(6) -0.016(4) 0.009(4) 0.005(2)
C15A 0.038(5) 0.035(5) 0.067(7) -0.016(6) 0.014(5) 0.002(4)
C16A 0.044(5) 0.039(4) 0.099(8) -0.006(6) 0.014(6) 0.005(3)

_geom_special_details            
;
 All esds (except the esd in the dihedral angle between two l.s. planes)
 are estimated using the full covariance matrix.  The cell esds are taken
 into account individually in the estimation of esds in distances, angles
 and torsion angles; correlations between esds in cell parameters are only
 used when they are defined by crystal symmetry.  An approximate (isotropic)
 treatment of cell esds is used for estimating esds involving l.s. planes.
;
loop_
_geom_bond_atom_site_label_1
_geom_bond_atom_site_label_2
_geom_bond_distance
_geom_bond_site_symmetry_2
_geom_bond_publ_flag
S1' C2' 1.745(3) . ?
S1' C17' 1.801(3) . ?
O1' C11' 1.207(3) . ?
O2' C11' 1.337(3) . ?
O2' C12' 1.459(4) . ?
O3 C14 1.208(3) . ?
O3' C14' 1.214(3) . ?
O4' C14' 1.336(3) . ?
O4' C15' 1.465(4) . ?
C1' C2' 1.416(4) . ?
C1' C9' 1.414(3) . ?
C1' C14' 1.471(4) . ?
C2' C3' 1.419(4) . ?
C3' C10' 1.415(4) . ?
C3' C11' 1.469(4) . ?
C4 H4 0.9500 . ?
C4 C5 1.386(4) . ?
C4 C10 1.397(4) . ?
C4' H4' 0.9500 . ?
C4' C5' 1.388(4) . ?
C4' C10' 1.390(4) . ?
C5 H5 0.9500 . ?
C5 C6 1.405(4) . ?
C5' H5' 0.9500 . ?
C5' C6' 1.395(4) . ?
C6 C6' 1.502(3) . ?
C6 C7 1.399(4) . ?
C6' C7' 1.405(4) . ?
C7 H7 0.9500 . ?
C7 C8 1.387(4) . ?
C7' H7' 0.9500 . ?
C7' C8' 1.384(4) . ?
C8 H8 0.9500 . ?
C8 C9 1.400(4) . ?
C8' H8' 0.9500 . ?
C8' C9' 1.401(4) . ?
C9 C10 1.466(4) . ?
C9 C1 1.415(12) . ?
C9 C1A 1.465(19) . ?
C9 C1B 1.36(3) . ?
C9' C10' 1.470(4) . ?
C10 C3 1.426(4) . ?
C10 C3A 1.425(4) . ?
C10 C3B 1.425(4) . ?
C12' H12A 0.9900 . ?
C12' H12B 0.9900 . ?
C12' C13' 1.471(5) . ?
C13' H13A 0.9800 . ?
C13' H13B 0.9800 . ?
C13' H13C 0.9800 . ?
C14 C1 1.456(8) . ?
C14 C1A 1.498(12) . ?
C14 C1B 1.466(15) . ?
C14 O4 1.344(9) . ?
C14 O4A 1.333(9) . ?
C15' H15A 0.9900 . ?
C15' H15B 0.9900 . ?
C15' C16' 1.476(6) . ?
C16' H16A 0.9800 . ?
C16' H16B 0.9800 . ?
C16' H16C 0.9800 . ?
C17' H17A 0.9800 . ?
C17' H17B 0.9800 . ?
C17' H17C 0.9800 . ?
C17 H17D 0.9800 . ?
C17 H17E 0.9800 . ?
C17 H17F 0.9800 . ?
C17 S1 1.814(7) . ?
S1 C2 1.756(7) . ?
C1 C2 1.422(9) . ?
C2 C3 1.421(9) . ?
C3 C11 1.485(9) . ?
C11 O1 1.181(19) . ?
C11 O2 1.364(19) . ?
O2 C12 1.458(7) . ?
C12 H12C 0.9900 . ?
C12 H12D 0.9900 . ?
C12 C13 1.490(8) . ?
C13 H13D 0.9800 . ?
C13 H13E 0.9800 . ?
C13 H13F 0.9800 . ?
C17A H17G 0.9800 . ?
C17A H17H 0.9800 . ?
C17A H17I 0.9800 . ?
C17A S1A 1.816(12) . ?
S1A C2A 1.753(11) . ?
C1A C2A 1.423(12) . ?
C2A C3A 1.403(12) . ?
C3A C11A 1.479(12) . ?
C11A O1A 1.181(19) . ?
C11A O2A 1.36(2) . ?
O2A C12A 1.460(11) . ?
C12A H12E 0.9900 . ?
C12A H12F 0.9900 . ?
C12A C13A 1.484(12) . ?
C13A H13G 0.9800 . ?
C13A H13H 0.9800 . ?
C13A H13I 0.9800 . ?
C17B H17J 0.9800 . ?
C17B H17K 0.9800 . ?
C17B H17L 0.9800 . ?
C17B S1B 1.820(15) . ?
S1B C2B 1.754(13) . ?
C1B C2B 1.413(15) . ?
C2B C3B 1.414(14) . ?
C3B C11B 1.478(14) . ?
C11B O1B 1.18(2) . ?
C11B O2B 1.37(2) . ?
O2B C12B 1.451(14) . ?
C12B H12G 0.9900 . ?
C12B H12H 0.9900 . ?
C12B C13B 1.474(16) . ?
C13B H13J 0.9800 . ?
C13B H13K 0.9800 . ?
C13B H13L 0.9800 . ?
O4 C15 1.458(10) . ?
C15 H15C 0.9900 . ?
C15 H15D 0.9900 . ?
C15 C16 1.490(13) . ?
C16 H16D 0.9800 . ?
C16 H16E 0.9800 . ?
C16 H16F 0.9800 . ?
O4A C15A 1.462(10) . ?
C15A H15E 0.9900 . ?
C15A H15F 0.9900 . ?
C15A C16A 1.501(13) . ?
C16A H16G 0.9800 . ?
C16A H16H 0.9800 . ?
C16A H16I 0.9800 . ?

loop_
_geom_angle_atom_site_label_1
_geom_angle_atom_site_label_2
_geom_angle_atom_site_label_3
_geom_angle
_geom_angle_site_symmetry_1
_geom_angle_site_symmetry_3
_geom_angle_publ_flag
C2' S1' C17' 105.12(14) . . ?
C11' O2' C12' 116.7(2) . . ?
C14' O4' C15' 115.6(2) . . ?
C2' C1' C14' 123.9(2) . . ?
C9' C1' C2' 108.6(2) . . ?
C9' C1' C14' 127.0(2) . . ?
C1' C2' S1' 128.7(2) . . ?
C1' C2' C3' 108.6(2) . . ?
C3' C2' S1' 122.5(2) . . ?
C2' C3' C11' 127.3(2) . . ?
C10' C3' C2' 108.4(2) . . ?
C10' C3' C11' 124.3(2) . . ?
C5 C4 H4 115.1 . . ?
C5 C4 C10 129.8(3) . . ?
C10 C4 H4 115.1 . . ?
C5' C4' H4' 115.2 . . ?
C5' C4' C10' 129.5(2) . . ?
C10' C4' H4' 115.2 . . ?
C4 C5 H5 115.0 . . ?
C4 C5 C6 130.0(3) . . ?
C6 C5 H5 115.0 . . ?
C4' C5' H5' 114.6 . . ?
C4' C5' C6' 130.7(2) . . ?
C6' C5' H5' 114.6 . . ?
C5 C6 C6' 116.8(2) . . ?
C7 C6 C5 126.0(2) . . ?
C7 C6 C6' 117.2(2) . . ?
C5' C6' C6 116.5(2) . . ?
C5' C6' C7' 125.6(2) . . ?
C7' C6' C6 117.9(2) . . ?
C6 C7 H7 114.6 . . ?
C8 C7 C6 130.9(2) . . ?
C8 C7 H7 114.6 . . ?
C6' C7' H7' 114.8 . . ?
C8' C7' C6' 130.4(2) . . ?
C8' C7' H7' 114.8 . . ?
C7 C8 H8 115.2 . . ?
C7 C8 C9 129.5(3) . . ?
C9 C8 H8 115.2 . . ?
C7' C8' H8' 115.2 . . ?
C7' C8' C9' 129.7(2) . . ?
C9' C8' H8' 115.2 . . ?
C8 C9 C10 126.3(2) . . ?
C8 C9 C1 125.7(4) . . ?
C8 C9 C1A 128.6(6) . . ?
C1 C9 C10 107.5(4) . . ?
C1A C9 C10 105.0(5) . . ?
C1B C9 C8 123.6(9) . . ?
C1B C9 C10 109.8(8) . . ?
C1' C9' C10' 107.1(2) . . ?
C8' C9' C1' 126.6(2) . . ?
C8' C9' C10' 126.2(2) . . ?
C4 C10 C9 127.3(2) . . ?
C4 C10 C3 126.4(4) . . ?
C4 C10 C3A 120.5(6) . . ?
C4 C10 C3B 127.0(9) . . ?
C3 C10 C9 105.9(4) . . ?
C3A C10 C9 111.2(6) . . ?
C3B C10 C9 104.2(8) . . ?
C3' C10' C9' 107.2(2) . . ?
C4' C10' C3' 125.8(2) . . ?
C4' C10' C9' 127.0(2) . . ?
O1' C11' O2' 122.7(2) . . ?
O1' C11' C3' 126.1(2) . . ?
O2' C11' C3' 111.1(2) . . ?
O2' C12' H12A 110.1 . . ?
O2' C12' H12B 110.1 . . ?
O2' C12' C13' 107.8(3) . . ?
H12A C12' H12B 108.5 . . ?
C13' C12' H12A 110.1 . . ?
C13' C12' H12B 110.1 . . ?
C12' C13' H13A 109.5 . . ?
C12' C13' H13B 109.5 . . ?
C12' C13' H13C 109.5 . . ?
H13A C13' H13B 109.5 . . ?
H13A C13' H13C 109.5 . . ?
H13B C13' H13C 109.5 . . ?
O3 C14 C1 126.3(5) . . ?
O3 C14 C1A 128.0(9) . . ?
O3 C14 C1B 121.8(11) . . ?
O3 C14 O4 121.0(5) . . ?
O3 C14 O4A 122.7(6) . . ?
O4 C14 C1 112.5(7) . . ?
O4A C14 C1A 109.0(10) . . ?
O3' C14' O4' 123.6(3) . . ?
O3' C14' C1' 123.4(3) . . ?
O4' C14' C1' 113.0(2) . . ?
O4' C15' H15A 109.5 . . ?
O4' C15' H15B 109.5 . . ?
O4' C15' C16' 110.8(3) . . ?
H15A C15' H15B 108.1 . . ?
C16' C15' H15A 109.5 . . ?
C16' C15' H15B 109.5 . . ?
C15' C16' H16A 109.5 . . ?
C15' C16' H16B 109.5 . . ?
C15' C16' H16C 109.5 . . ?
H16A C16' H16B 109.5 . . ?
H16A C16' H16C 109.5 . . ?
H16B C16' H16C 109.5 . . ?
S1' C17' H17A 109.5 . . ?
S1' C17' H17B 109.5 . . ?
S1' C17' H17C 109.5 . . ?
H17A C17' H17B 109.5 . . ?
H17A C17' H17C 109.5 . . ?
H17B C17' H17C 109.5 . . ?
H17D C17 H17E 109.5 . . ?
H17D C17 H17F 109.5 . . ?
H17E C17 H17F 109.5 . . ?
S1 C17 H17D 109.5 . . ?
S1 C17 H17E 109.5 . . ?
S1 C17 H17F 109.5 . . ?
C2 S1 C17 105.4(4) . . ?
C9 C1 C14 125.0(8) . . ?
C9 C1 C2 109.4(6) . . ?
C2 C1 C14 125.6(9) . . ?
C1 C2 S1 124.7(7) . . ?
C3 C2 S1 128.1(6) . . ?
C3 C2 C1 107.0(6) . . ?
C10 C3 C11 122.2(9) . . ?
C2 C3 C10 110.0(5) . . ?
C2 C3 C11 125.8(9) . . ?
O1 C11 C3 126.2(13) . . ?
O1 C11 O2 123.3(7) . . ?
O2 C11 C3 110.5(13) . . ?
C11 O2 C12 116.7(7) . . ?
O2 C12 H12C 109.5 . . ?
O2 C12 H12D 109.5 . . ?
O2 C12 C13 110.7(5) . . ?
H12C C12 H12D 108.1 . . ?
C13 C12 H12C 109.5 . . ?
C13 C12 H12D 109.5 . . ?
C12 C13 H13D 109.5 . . ?
C12 C13 H13E 109.5 . . ?
C12 C13 H13F 109.5 . . ?
H13D C13 H13E 109.5 . . ?
H13D C13 H13F 109.5 . . ?
H13E C13 H13F 109.5 . . ?
H17G C17A H17H 109.5 . . ?
H17G C17A H17I 109.5 . . ?
H17H C17A H17I 109.5 . . ?
S1A C17A H17G 109.5 . . ?
S1A C17A H17H 109.5 . . ?
S1A C17A H17I 109.5 . . ?
C2A S1A C17A 103.4(8) . . ?
C9 C1A C14 118.5(11) . . ?
C2A C1A C9 105.8(9) . . ?
C2A C1A C14 134.9(16) . . ?
C1A C2A S1A 126.4(12) . . ?
C3A C2A S1A 119.7(9) . . ?
C3A C2A C1A 113.6(11) . . ?
C10 C3A C11A 125.1(15) . . ?
C2A C3A C10 104.2(9) . . ?
C2A C3A C11A 130.2(13) . . ?
O1A C11A C3A 125.9(18) . . ?
O1A C11A O2A 125.1(14) . . ?
O2A C11A C3A 109.0(14) . . ?
C11A O2A C12A 115.1(10) . . ?
O2A C12A H12E 110.2 . . ?
O2A C12A H12F 110.2 . . ?
O2A C12A C13A 107.4(9) . . ?
H12E C12A H12F 108.5 . . ?
C13A C12A H12E 110.2 . . ?
C13A C12A H12F 110.2 . . ?
C12A C13A H13G 109.5 . . ?
C12A C13A H13H 109.5 . . ?
C12A C13A H13I 109.5 . . ?
H13G C13A H13H 109.5 . . ?
H13G C13A H13I 109.5 . . ?
H13H C13A H13I 109.5 . . ?
H17J C17B H17K 109.5 . . ?
H17J C17B H17L 109.5 . . ?
H17K C17B H17L 109.5 . . ?
S1B C17B H17J 109.5 . . ?
S1B C17B H17K 109.5 . . ?
S1B C17B H17L 109.5 . . ?
C2B S1B C17B 103.4(13) . . ?
C9 C1B C14 128.4(19) . . ?
C9 C1B C2B 108.7(12) . . ?
C2B C1B C14 121.4(19) . . ?
C1B C2B S1B 129.9(17) . . ?
C1B C2B C3B 107.7(14) . . ?
C3B C2B S1B 121.9(14) . . ?
C10 C3B C11B 122.4(18) . . ?
C2B C3B C10 109.2(13) . . ?
C2B C3B C11B 127.6(15) . . ?
O1B C11B C3B 125(2) . . ?
O1B C11B O2B 125(2) . . ?
O2B C11B C3B 108.1(17) . . ?
C11B O2B C12B 114.8(14) . . ?
O2B C12B H12G 109.9 . . ?
O2B C12B H12H 109.9 . . ?
O2B C12B C13B 108.9(16) . . ?
H12G C12B H12H 108.3 . . ?
C13B C12B H12G 109.9 . . ?
C13B C12B H12H 109.9 . . ?
C12B C13B H13J 109.5 . . ?
C12B C13B H13K 109.5 . . ?
C12B C13B H13L 109.5 . . ?
H13J C13B H13K 109.5 . . ?
H13J C13B H13L 109.5 . . ?
H13K C13B H13L 109.5 . . ?
C14 O4 C15 118.5(9) . . ?
O4 C15 H15C 109.6 . . ?
O4 C15 H15D 109.6 . . ?
O4 C15 C16 110.1(8) . . ?
H15C C15 H15D 108.2 . . ?
C16 C15 H15C 109.6 . . ?
C16 C15 H15D 109.6 . . ?
C15 C16 H16D 109.5 . . ?
C15 C16 H16E 109.5 . . ?
C15 C16 H16F 109.5 . . ?
H16D C16 H16E 109.5 . . ?
H16D C16 H16F 109.5 . . ?
H16E C16 H16F 109.5 . . ?
C14 O4A C15A 114.2(9) . . ?
O4A C15A H15E 109.8 . . ?
O4A C15A H15F 109.8 . . ?
O4A C15A C16A 109.5(9) . . ?
H15E C15A H15F 108.2 . . ?
C16A C15A H15E 109.8 . . ?
C16A C15A H15F 109.8 . . ?
C15A C16A H16G 109.5 . . ?
C15A C16A H16H 109.5 . . ?
C15A C16A H16I 109.5 . . ?
H16G C16A H16H 109.5 . . ?
H16G C16A H16I 109.5 . . ?
H16H C16A H16I 109.5 . . ?

loop_
_geom_torsion_atom_site_label_1
_geom_torsion_atom_site_label_2
_geom_torsion_atom_site_label_3
_geom_torsion_atom_site_label_4
_geom_torsion
_geom_torsion_site_symmetry_1
_geom_torsion_site_symmetry_2
_geom_torsion_site_symmetry_3
_geom_torsion_site_symmetry_4
_geom_torsion_publ_flag
S1' C2' C3' C10' 170.81(18) . . . . ?
S1' C2' C3' C11' -12.2(4) . . . . ?
O3 C14 C1 C9 -3.5(15) . . . . ?
O3 C14 C1 C2 177.7(8) . . . . ?
O3 C14 C1A C9 21(4) . . . . ?
O3 C14 C1A C2A -171(3) . . . . ?
O3 C14 C1B C9 27(6) . . . . ?
O3 C14 C1B C2B -169(4) . . . . ?
O3 C14 O4 C15 -10.6(10) . . . . ?
O3 C14 O4A C15A 7.7(10) . . . . ?
C1' C2' C3' C10' -4.8(3) . . . . ?
C1' C2' C3' C11' 172.1(2) . . . . ?
C1' C9' C10' C3' -1.1(3) . . . . ?
C1' C9' C10' C4' 177.1(2) . . . . ?
C2' C1' C9' C8' -178.5(2) . . . . ?
C2' C1' C9' C10' -1.8(3) . . . . ?
C2' C1' C14' O3' 34.5(4) . . . . ?
C2' C1' C14' O4' -146.2(2) . . . . ?
C2' C3' C10' C4' -174.6(2) . . . . ?
C2' C3' C10' C9' 3.6(3) . . . . ?
C2' C3' C11' O1' 162.0(3) . . . . ?
C2' C3' C11' O2' -20.9(4) . . . . ?
C4 C5 C6 C6' 178.0(3) . . . . ?
C4 C5 C6 C7 -0.3(5) . . . . ?
C4 C10 C3 C2 177.1(5) . . . . ?
C4 C10 C3 C11 -18.0(11) . . . . ?
C4 C10 C3A C2A -174.0(14) . . . . ?
C4 C10 C3A C11A 13(2) . . . . ?
C4 C10 C3B C2B -172(3) . . . . ?
C4 C10 C3B C11B 17(4) . . . . ?
C4' C5' C6' C6 -176.9(3) . . . . ?
C4' C5' C6' C7' 2.2(5) . . . . ?
C5 C4 C10 C9 1.4(5) . . . . ?
C5 C4 C10 C3 -170.4(4) . . . . ?
C5 C4 C10 C3A 169.2(10) . . . . ?
C5 C4 C10 C3B 165.1(18) . . . . ?
C5 C6 C6' C5' -39.7(3) . . . . ?
C5 C6 C6' C7' 141.0(2) . . . . ?
C5 C6 C7 C8 -2.0(5) . . . . ?
C5' C4' C10' C3' 174.3(3) . . . . ?
C5' C4' C10' C9' -3.5(4) . . . . ?
C5' C6' C7' C8' -7.0(4) . . . . ?
C6 C6' C7' C8' 172.1(2) . . . . ?
C6 C7 C8 C9 0.7(5) . . . . ?
C6' C6 C7 C8 179.7(3) . . . . ?
C6' C7' C8' C9' -0.3(5) . . . . ?
C7 C6 C6' C5' 138.7(2) . . . . ?
C7 C6 C6' C7' -40.5(3) . . . . ?
C7 C8 C9 C10 3.1(5) . . . . ?
C7 C8 C9 C1 174.6(7) . . . . ?
C7 C8 C9 C1A -173.2(19) . . . . ?
C7 C8 C9 C1B -171(3) . . . . ?
C7' C8' C9' C1' -174.9(3) . . . . ?
C7' C8' C9' C10' 9.1(4) . . . . ?
C8 C9 C10 C4 -4.2(5) . . . . ?
C8 C9 C10 C3 168.9(4) . . . . ?
C8 C9 C10 C3A -173.0(9) . . . . ?
C8 C9 C10 C3B -170.9(15) . . . . ?
C8 C9 C1 C14 10.7(15) . . . . ?
C8 C9 C1 C2 -170.3(6) . . . . ?
C8 C9 C1A C14 -14(4) . . . . ?
C8 C9 C1A C2A 174.9(16) . . . . ?
C8 C9 C1B C14 -20(6) . . . . ?
C8 C9 C1B C2B 174(3) . . . . ?
C8' C9' C10' C3' 175.6(2) . . . . ?
C8' C9' C10' C4' -6.3(4) . . . . ?
C9 C10 C3 C2 3.9(7) . . . . ?
C9 C10 C3 C11 168.9(9) . . . . ?
C9 C10 C3A C2A -4.3(19) . . . . ?
C9 C10 C3A C11A -177.5(18) . . . . ?
C9 C10 C3B C2B -5(3) . . . . ?
C9 C10 C3B C11B -176(3) . . . . ?
C9 C1 C2 S1 175.0(7) . . . . ?
C9 C1 C2 C3 -0.1(12) . . . . ?
C9 C1A C2A S1A -174(2) . . . . ?
C9 C1A C2A C3A -1(4) . . . . ?
C9 C1B C2B S1B -175(4) . . . . ?
C9 C1B C2B C3B -2(6) . . . . ?
C9' C1' C2' S1' -171.16(19) . . . . ?
C9' C1' C2' C3' 4.1(3) . . . . ?
C9' C1' C14' O3' -136.1(3) . . . . ?
C9' C1' C14' O4' 43.2(4) . . . . ?
C10 C4 C5 C6 1.3(5) . . . . ?
C10 C9 C1 C14 -176.5(9) . . . . ?
C10 C9 C1 C2 2.5(11) . . . . ?
C10 C9 C1A C14 169(2) . . . . ?
C10 C9 C1A C2A -2(3) . . . . ?
C10 C9 C1B C14 165(4) . . . . ?
C10 C9 C1B C2B -1(5) . . . . ?
C10 C3 C11 O1 -120.5(16) . . . . ?
C10 C3 C11 O2 61.2(12) . . . . ?
C10 C3A C11A O1A -40(4) . . . . ?
C10 C3A C11A O2A 138(2) . . . . ?
C10 C3B C11B O1B -45(7) . . . . ?
C10 C3B C11B O2B 150(3) . . . . ?
C10' C3' C11' O1' -21.5(4) . . . . ?
C10' C3' C11' O2' 155.6(2) . . . . ?
C10' C4' C5' C6' 5.9(5) . . . . ?
C11' O2' C12' C13' -169.4(3) . . . . ?
C11' C3' C10' C4' 8.4(4) . . . . ?
C11' C3' C10' C9' -173.4(2) . . . . ?
C12' O2' C11' O1' 0.4(4) . . . . ?
C12' O2' C11' C3' -176.9(2) . . . . ?
C14 C1 C2 S1 -6.0(17) . . . . ?
C14 C1 C2 C3 178.9(10) . . . . ?
C14 C1A C2A S1A 17(6) . . . . ?
C14 C1A C2A C3A -170(3) . . . . ?
C14 C1B C2B S1B 18(8) . . . . ?
C14 C1B C2B C3B -169(4) . . . . ?
C14 O4 C15 C16 -76.1(12) . . . . ?
C14 O4A C15A C16A -85.7(10) . . . . ?
C14' O4' C15' C16' -84.5(4) . . . . ?
C14' C1' C2' S1' 16.7(4) . . . . ?
C14' C1' C2' C3' -168.0(2) . . . . ?
C14' C1' C9' C8' -6.7(4) . . . . ?
C14' C1' C9' C10' 170.0(2) . . . . ?
C15' O4' C14' O3' -3.5(4) . . . . ?
C15' O4' C14' C1' 177.2(2) . . . . ?
C17' S1' C2' C1' 26.9(3) . . . . ?
C17' S1' C2' C3' -147.8(2) . . . . ?
C17 S1 C2 C1 -154.2(10) . . . . ?
C17 S1 C2 C3 19.8(10) . . . . ?
S1 C2 C3 C10 -177.3(6) . . . . ?
S1 C2 C3 C11 18.4(14) . . . . ?
C1 C9 C10 C4 -177.0(7) . . . . ?
C1 C9 C10 C3 -3.9(7) . . . . ?
C1 C14 O4 C15 174.7(9) . . . . ?
C1 C2 C3 C10 -2.5(10) . . . . ?
C1 C2 C3 C11 -166.7(10) . . . . ?
C2 C3 C11 O1 42.0(18) . . . . ?
C2 C3 C11 O2 -136.3(11) . . . . ?
C3 C11 O2 C12 -173.1(7) . . . . ?
C11 O2 C12 C13 89.3(10) . . . . ?
O1 C11 O2 C12 8.5(18) . . . . ?
C17A S1A C2A C1A 39(3) . . . . ?
C17A S1A C2A C3A -134(2) . . . . ?
S1A C2A C3A C10 177.3(17) . . . . ?
S1A C2A C3A C11A -10(4) . . . . ?
C1A C9 C10 C4 172.8(15) . . . . ?
C1A C9 C10 C3A 4.0(18) . . . . ?
C1A C14 O4A C15A -178.0(16) . . . . ?
C1A C2A C3A C10 3(3) . . . . ?
C1A C2A C3A C11A 176(3) . . . . ?
C2A C3A C11A O1A 148(3) . . . . ?
C2A C3A C11A O2A -33(4) . . . . ?
C3A C11A O2A C12A 173.0(17) . . . . ?
C11A O2A C12A C13A -170(2) . . . . ?
O1A C11A O2A C12A -8(4) . . . . ?
C17B S1B C2B C1B 32(6) . . . . ?
C17B S1B C2B C3B -139(4) . . . . ?
S1B C2B C3B C10 178(3) . . . . ?
S1B C2B C3B C11B -12(7) . . . . ?
C1B C9 C10 C4 171(3) . . . . ?
C1B C9 C10 C3B 4(3) . . . . ?
C1B C2B C3B C10 5(5) . . . . ?
C1B C2B C3B C11B 175(5) . . . . ?
C2B C3B C11B O1B 146(5) . . . . ?
C2B C3B C11B O2B -19(6) . . . . ?
C3B C11B O2B C12B 162(3) . . . . ?
C11B O2B C12B C13B 88(3) . . . . ?
O1B C11B O2B C12B -3(6) . . . . ?
O4 C14 C1 C9 170.9(10) . . . . ?
O4 C14 C1 C2 -7.9(15) . . . . ?
O4A C14 C1A C9 -153(2) . . . . ?
O4A C14 C1A C2A 15(4) . . . . ?

_shelx_res_file                  
;
TITL mo_2nd_dataset_a.res in P2(1)/c
    zzz.res
    created by SHELXL-2019/3 at 08:59:17 on 07-Aug-2024
REM Old TITL
REM SHELXT solution in P2(1)/c: R1 0.203, Rweak 0.010, Alpha 0.033
REM <I/s> 0.424 for 332 systematic absences, Orientation as input
REM Formula found by SHELXT: C39 C10 S
CELL 0.71073 17.2376 11.8058 15.3135 90 92.212 90
ZERR 4 0.0008 0.0005 0.0007 0 0.002 0
LATT 1
SYMM -X,0.5+Y,0.5-Z
SFAC C H O S
UNIT 136 136 32 8
SIMU 0.01 0.02 1.2
EADP C1 C1A C1B
EADP C3 C3A C3B
SADI C1 C14 C1A C14 C1B C14
SADI 0.0025 C10 C3 C10 C3A C10 C3B
SADI C14 O4 C14 O4A
SADI O4 C15 O4A C15A
SADI C15 C16 C15A C16A
SADI 0.04 C14 C15 C14 C15A
SADI 0.04 O4 C16 O4A C16A
ISOR 0.005 0.002 C1 C1A C1B
SUMP 0.5 0.0001 1 2 1 3

L.S. 10
PLAN  10
SIZE 0.1 0.2 0.4
TEMP -173
CONF
list 4
MORE -1
BOND $H
fmap 2
acta
SHEL 20 0.83
OMIT -5 1 1
OMIT -5 2 2
OMIT -3 0 4
OMIT -1 0 2
OMIT 2 1 0
REM <olex2.extras>
REM <HklSrc "%.\\zzz.hkl">
REM </olex2.extras>

WGHT    0.077200    5.305501
FVAR       0.64473   0.31257   0.18745
S1'   4    0.340071    0.322004    0.759574    11.00000    0.02988    0.03427 =
         0.02718    0.00564    0.01050    0.00271
O1'   3    0.566252    0.498145    0.754308    11.00000    0.03195    0.03220 =
         0.02804   -0.00506    0.00318    0.00004
O2'   3    0.442856    0.505935    0.793488    11.00000    0.03715    0.04129 =
         0.04022   -0.01855    0.01449   -0.00825
O3    3    0.768818    0.023303    0.119783    11.00000    0.02927    0.03451 =
         0.03479   -0.00549    0.00564   -0.00268
O3'   3    0.247141    0.281522    0.570243    11.00000    0.02216    0.05429 =
         0.03739    0.00794    0.00171    0.00417
O4'   3    0.318738    0.158072    0.495835    11.00000    0.02964    0.03947 =
         0.03441   -0.00186    0.00284   -0.01154
C1'   1    0.384179    0.292974    0.583329    11.00000    0.02118    0.02173 =
         0.02377    0.00456    0.00241    0.00317
C2'   1    0.396260    0.339072    0.668143    11.00000    0.02421    0.02329 =
         0.02559    0.00491    0.00532    0.00613
C3'   1    0.468060    0.398030    0.671573    11.00000    0.02486    0.02274 =
         0.02290    0.00197    0.00432    0.00345
C4    1    0.776037    0.435828    0.293638    11.00000    0.02778    0.02667 =
         0.03001   -0.00085    0.00552   -0.00545
AFIX  43
H4    2    0.802308    0.506334    0.299334    11.00000   -1.20000
AFIX   0
C4'   1    0.578446    0.417884    0.571830    11.00000    0.02419    0.02188 =
         0.02246    0.00042   -0.00008    0.00076
AFIX  43
H4'   2    0.603821    0.463475    0.615341    11.00000   -1.20000
AFIX   0
C5    1    0.712584    0.423428    0.345679    11.00000    0.02579    0.02510 =
         0.02610    0.00041    0.00407    0.00055
AFIX  43
H5    2    0.701343    0.487421    0.380614    11.00000   -1.20000
AFIX   0
C5'   1    0.620708    0.397571    0.498101    11.00000    0.02069    0.02506 =
         0.02385    0.00104    0.00130   -0.00121
AFIX  43
H5'   2    0.672472    0.425303    0.501527    11.00000   -1.20000
AFIX   0
C6    1    0.662300    0.330881    0.354783    11.00000    0.02153    0.02694 =
         0.02073    0.00266    0.00190    0.00176
C6'   1    0.599808    0.343201    0.419807    11.00000    0.02333    0.02124 =
         0.02139    0.00485    0.00331    0.00154
C7    1    0.666358    0.227522    0.310468    11.00000    0.02207    0.02780 =
         0.02416    0.00455    0.00252   -0.00199
AFIX  43
H7    2    0.628520    0.173463    0.326153    11.00000   -1.20000
AFIX   0
C7'   1    0.526167    0.298343    0.397604    11.00000    0.02547    0.02382 =
         0.01903    0.00242    0.00009    0.00156
AFIX  43
H7'   2    0.519940    0.271996    0.339136    11.00000   -1.20000
AFIX   0
C8    1    0.716296    0.190665    0.247507    11.00000    0.02327    0.02499 =
         0.02521    0.00001    0.00050   -0.00038
AFIX  43
H8    2    0.707027    0.116007    0.226438    11.00000   -1.20000
AFIX   0
C8'   1    0.461225    0.286366    0.447234    11.00000    0.02045    0.02161 =
         0.02198    0.00305   -0.00115    0.00007
AFIX  43
H8'   2    0.417343    0.253493    0.417579    11.00000   -1.20000
AFIX   0
C9    1    0.778350    0.247284    0.210432    11.00000    0.02468    0.03048 =
         0.02361   -0.00043    0.00280    0.00031
C9'   1    0.450525    0.315459    0.534629    11.00000    0.02104    0.01894 =
         0.02393    0.00510    0.00115    0.00221
C10   1    0.807258    0.360455    0.234080    11.00000    0.03157    0.03120 =
         0.03101   -0.00244    0.00911   -0.00714
C10'  1    0.504465    0.381331    0.591355    11.00000    0.02363    0.01869 =
         0.02114    0.00265    0.00087    0.00358
C11'  1    0.499333    0.469863    0.742881    11.00000    0.03047    0.02439 =
         0.02384    0.00091    0.00683    0.00275
C12'  1    0.465584    0.583135    0.864336    11.00000    0.05165    0.03832 =
         0.04355   -0.01796    0.01427   -0.01565
AFIX  23
H12A  2    0.479753    0.657888    0.840372    11.00000   -1.20000
H12B  2    0.511072    0.552553    0.898025    11.00000   -1.20000
AFIX   0
C13'  1    0.399212    0.594863    0.921216    11.00000    0.06840    0.05860 =
         0.07039   -0.02477    0.01546   -0.01117
AFIX 137
H13A  2    0.354682    0.625815    0.887388    11.00000   -1.50000
H13B  2    0.413111    0.646145    0.969653    11.00000   -1.50000
H13C  2    0.385626    0.520441    0.944502    11.00000   -1.50000
AFIX   0
C14   1    0.820383    0.090427    0.108400    11.00000    0.02316    0.03477 =
         0.02438   -0.00206    0.00175    0.00329
C14'  1    0.309893    0.245012    0.550412    11.00000    0.02733    0.03030 =
         0.02288    0.00866    0.00175   -0.00114
C15'  1    0.246855    0.103139    0.464121    11.00000    0.03860    0.05734 =
         0.04061   -0.00281   -0.00030   -0.02260
AFIX  23
H15A  2    0.255409    0.066336    0.407205    11.00000   -1.20000
H15B  2    0.205710    0.160936    0.455106    11.00000   -1.20000
AFIX   0
C16'  1    0.221380    0.017562    0.527132    11.00000    0.06449    0.07852 =
         0.07825    0.00004    0.01103   -0.02688
AFIX 137
H16A  2    0.170489   -0.012181    0.507803    11.00000   -1.50000
H16B  2    0.217594    0.052521    0.584855    11.00000   -1.50000
H16C  2    0.259137   -0.044490    0.530587    11.00000   -1.50000
AFIX   0
C17'  1    0.292711    0.187046    0.744294    11.00000    0.03349    0.04001 =
         0.03726    0.01383    0.00120   -0.00706
AFIX 137
H17A  2    0.244792    0.197100    0.708594    11.00000   -1.50000
H17B  2    0.280224    0.155605    0.801290    11.00000   -1.50000
H17C  2    0.327353    0.135014    0.714685    11.00000   -1.50000
AFIX   0
SAME 0.02 0.04 C17A > C13A
SAME 0.02 0.04 C17B > C13B
PART 1
C17   1    1.051292    0.336223    0.123876    10.50000    0.03503    0.10478 =
         0.11973   -0.06930    0.03855   -0.02711
AFIX 137
H17D  2    1.101708    0.300927    0.114269    10.50000   -1.50000
H17E  2    1.044585    0.345385    0.186741    10.50000   -1.50000
H17F  2    1.049111    0.410593    0.095460    10.50000   -1.50000
AFIX   0
S1    4    0.974439    0.246951    0.077905    10.50000    0.03470    0.04867 =
         0.05222   -0.02171    0.02376   -0.01048
C1    1    0.830432    0.199759    0.151325    10.50000    0.02496    0.03047 =
         0.02171    0.00053    0.00239   -0.00056
C2    1    0.892932    0.276199    0.139438    10.50000    0.02701    0.03374 =
         0.02694   -0.00524    0.00690   -0.00191
C3    1    0.879154    0.372745    0.192073    10.50000    0.02628    0.02510 =
         0.02068    0.00407    0.00167    0.00043
C11   1    0.919818    0.483314    0.186990    10.50000    0.03211    0.03200 =
         0.04271   -0.00965    0.02189   -0.00427
O1    3    0.935765    0.531276    0.122424    10.50000    0.06149    0.05837 =
         0.04801   -0.01235    0.02277   -0.02921
O2    3    0.939054    0.522737    0.268725    10.50000    0.02795    0.03312 =
         0.04228   -0.01174    0.00686   -0.00747
C12   1    0.971278    0.636836    0.274430    10.50000    0.03348    0.03684 =
         0.05328   -0.01249    0.00717   -0.01165
AFIX  23
H12C  2    1.000937    0.652747    0.221717    10.50000   -1.20000
H12D  2    1.007435    0.642234    0.326082    10.50000   -1.20000
AFIX   0
C13   1    0.908297    0.722366    0.281803    10.50000    0.04145    0.03250 =
         0.04869   -0.00300    0.00159   -0.00091
AFIX 137
H13D  2    0.872238    0.716480    0.230943    10.50000   -1.50000
H13E  2    0.930970    0.798481    0.284096    10.50000   -1.50000
H13F  2    0.880261    0.708388    0.335219    10.50000   -1.50000
AFIX   0
PART 2
C17A  1    0.885649    0.252484   -0.056587    21.00000    0.03437    0.02536 =
         0.02894    0.00126    0.00946    0.00311
AFIX 137
H17G  2    0.903313    0.285618   -0.111030    21.00000   -1.50000
H17H  2    0.830214    0.268134   -0.051127    21.00000   -1.50000
H17I  2    0.894101    0.170408   -0.057348    21.00000   -1.50000
AFIX   0
S1A   4    0.939977    0.314175    0.035590    21.00000    0.02531    0.02524 =
         0.02924    0.00150    0.01004    0.00216
C1A   1    0.825420    0.211338    0.137795    21.00000    0.02496    0.03047 =
         0.02171    0.00053    0.00239   -0.00056
C2A   1    0.875760    0.303820    0.121275    21.00000    0.01745    0.02843 =
         0.02165    0.01400    0.00011    0.00192
C3A   1    0.864932    0.397177    0.176182    21.00000    0.02628    0.02510 =
         0.02068    0.00407    0.00167    0.00043
C11A  1    0.908155    0.505209    0.183642    21.00000    0.03095    0.03014 =
         0.04030    0.00313    0.01633   -0.00794
O1A   3    0.881926    0.593941    0.202551    21.00000    0.03703    0.02340 =
         0.03942   -0.00354    0.01925   -0.00201
O2A   3    0.984118    0.485755    0.167139    21.00000    0.02615    0.02758 =
         0.05261   -0.01449    0.01274   -0.00573
C12A  1    1.032249    0.587155    0.161903    21.00000    0.03430    0.03910 =
         0.06626   -0.01941    0.01006   -0.01202
AFIX  23
H12E  2    1.039713    0.622058    0.220407    21.00000   -1.20000
H12F  2    1.007019    0.643310    0.122078    21.00000   -1.20000
AFIX   0
C13A  1    1.108154    0.551906    0.128207    21.00000    0.03035    0.05333 =
         0.10229   -0.01173    0.01663   -0.00982
AFIX 137
H13G  2    1.099722    0.512835    0.072179    21.00000   -1.50000
H13H  2    1.134264    0.500669    0.170239    21.00000   -1.50000
H13I  2    1.140590    0.618945    0.119956    21.00000   -1.50000
AFIX   0
PART 3
C17B  1    0.874717    0.214615   -0.058428    31.00000    0.04757    0.03501 =
         0.03630    0.00543    0.00120    0.00437
AFIX 137
H17J  2    0.889888    0.239654   -0.116349    31.00000   -1.50000
H17K  2    0.819260    0.229189   -0.052001    31.00000   -1.50000
H17L  2    0.884890    0.133312   -0.052004    31.00000   -1.50000
AFIX   0
S1B   4    0.930636    0.292025    0.025263    31.00000    0.02686    0.03435 =
         0.03080    0.00134    0.01163    0.00109
C1B   1    0.816930    0.207028    0.140919    31.00000    0.02496    0.03047 =
         0.02171    0.00053    0.00239   -0.00056
C2B   1    0.870343    0.290083    0.114911    31.00000    0.02211    0.03134 =
         0.02098    0.00043    0.00188    0.01289
C3B   1    0.861444    0.385963    0.168919    31.00000    0.02628    0.02510 =
         0.02068    0.00407    0.00167    0.00043
C11B  1    0.908475    0.490685    0.170875    31.00000    0.03323    0.03083 =
         0.03824    0.00074    0.01862    0.00000
O1B   3    0.884823    0.582744    0.185224    31.00000    0.02783    0.01809 =
         0.02850   -0.00084    0.01910    0.00848
O2B   3    0.976956    0.468048    0.132354    31.00000    0.02282    0.02404 =
         0.04398   -0.00272    0.01782    0.00133
C12B  1    1.019250    0.567242    0.104798    31.00000    0.03480    0.03568 =
         0.05896   -0.01133    0.01796   -0.00904
AFIX  23
H12G  2    0.982361    0.628046    0.087058    31.00000   -1.20000
H12H  2    1.050622    0.548146    0.054031    31.00000   -1.20000
AFIX   0
C13B  1    1.070367    0.606366    0.178052    31.00000    0.04093    0.06703 =
         0.09029   -0.03462    0.00238   -0.00966
AFIX 137
H13J  2    1.101033    0.671173    0.159149    31.00000   -1.50000
H13K  2    1.105306    0.544790    0.196817    31.00000   -1.50000
H13L  2    1.038754    0.629152    0.226902    31.00000   -1.50000
AFIX   0
PART 1
O4    3    0.872069    0.073338    0.046226    10.50000    0.03936    0.03532 =
         0.04417   -0.01552    0.02042   -0.01059
C15   1    0.873290   -0.036660    0.003002    10.50000    0.05232    0.03436 =
         0.04473   -0.01375    0.02188   -0.00259
AFIX  23
H15C  2    0.901831   -0.030627   -0.051680    10.50000   -1.20000
H15D  2    0.819513   -0.060989   -0.012328    10.50000   -1.20000
AFIX   0
C16   1    0.911654   -0.122184    0.061793    10.50000    0.04733    0.05226 =
         0.08461   -0.01484    0.00925    0.01464
AFIX 137
H16D  2    0.964905   -0.097982    0.076740    10.50000   -1.50000
H16E  2    0.912663   -0.195602    0.031994    10.50000   -1.50000
H16F  2    0.882620   -0.129204    0.115300    10.50000   -1.50000
AFIX   0
PART 2
O4A   3    0.887064    0.061430    0.073253    10.50000    0.02285    0.03553 =
         0.06156   -0.01641    0.00868    0.00479
C15A  1    0.888406   -0.054245    0.039194    10.50000    0.03767    0.03453 =
         0.06670   -0.01640    0.01408    0.00219
AFIX  23
H15E  2    0.925885   -0.059445   -0.008027    10.50000   -1.20000
H15F  2    0.836373   -0.074756    0.014484    10.50000   -1.20000
AFIX   0
C16A  1    0.911503   -0.134613    0.111576    10.50000    0.04435    0.03941 =
         0.09914   -0.00573    0.01426    0.00543
AFIX 137
H16G  2    0.961997   -0.111975    0.137543    10.50000   -1.50000
H16H  2    0.915150   -0.211547    0.088053    10.50000   -1.50000
H16I  2    0.872442   -0.132787    0.156388    10.50000   -1.50000
AFIX   0
HKLF 4


REM  mo_2nd_dataset_a.res in P2(1)/c
REM wR2 = 0.1640, GooF = S = 1.057, Restrained GooF = 1.044 for all data
REM R1 = 0.0592 for 4873 Fo > 4sig(Fo) and 0.0693 for all 5697 data
REM 593 parameters refined using 279 restraints

END

WGHT      0.0774      5.3037

REM Highest difference peak  1.595,  deepest hole -0.477,  1-sigma level  0.068
Q1    1   0.4850  0.5237  0.9332  11.00000  0.05    1.60
Q2    1   0.2725 -0.0408  0.4983  11.00000  0.05    0.94
Q3    1   0.3254  0.2548  0.7454  11.00000  0.05    0.72
Q4    1   0.4441  0.4267  0.8109  11.00000  0.05    0.50
Q5    1   1.0466  0.5549  0.2188  11.00000  0.05    0.34
Q6    1   0.2759  0.0449  0.4544  11.00000  0.05    0.34
Q7    1   0.8963  0.3421  0.2114  11.00000  0.05    0.31
Q8    1   1.0584  0.6287  0.1144  11.00000  0.05    0.29
Q9    1   0.4857  0.4182  0.7134  11.00000  0.05    0.28
Q10   1   0.4545  0.3123  0.4902  11.00000  0.05    0.27
;
_shelx_res_checksum              46456
_olex2_submission_special_instructions 'No special instructions were received'
